# Supplementary material for: Infants’ Folate Markers and Postnatal Growth in the First 4 Months of Life in Relation to Breastmilk and Maternal Plasma Folate
Source: Nutrients. 2023 Mar 20;15(6):1495. doi: 10.3390/nu15061495 (PMC10051157; doi:10.3390/nu15061495)
Supplement: Supplementary file 1 [file nutrients-15-01495-s001.zip]

Archive with 1 entries (1 files):
- nutrients-2227004-supplementary.pdf
